# Supplementary material for: Exploring the Role of Sleep and Physical Activity in Academic Stress, Motivation, Self-Efficacy, and Dropout Intention Among Italian University Students
Source: Eur J Investig Health Psychol Educ. 2025 Dec 22;16(1):3. doi: 10.3390/ejihpe16010003 (PMC12839884; doi:10.3390/ejihpe16010003)
Supplement: Supplementary file 1 [file ejihpe-16-00003-s001.zip]

Archive with 1 entries (1 files):
- ejihpe-3921339-supplementary.pdf
